# Supplementary material for: Differences in Leaf Morphological Parameters of Pear (Pyrus communis L.) Based on Their Susceptibility to European Pear Rust Caused by Gymnosporangium sabinae (Dicks.) Oerst
Source: Plants (Basel). 2021 May 20;10(5):1024. doi: 10.3390/plants10051024 (PMC8161175; doi:10.3390/plants10051024)
Supplement: Supplementary file 1 [file plants-10-01024-s001.zip]

Archive with 1 entries (1 files):
- plants-1199944-SI.pdf
